# Supplementary material for: Determination of Changes in Tissue Perfusion at Home with Hyperspectral and Thermal Imaging in the First Six Weeks after Endovascular Therapy in Patients with Peripheral Arterial Disease
Source: Diagnostics (Basel). 2022 Oct 14;12(10):2489. doi: 10.3390/diagnostics12102489 (PMC9600062; doi:10.3390/diagnostics12102489)
Supplement: Supplementary file 1 [file diagnostics-12-02489-s001.zip]

Archive with 1 entries (1 files):
- diagnostics-1933551-supplementary.pdf
